# Supplementary material for: Diet-Dependent Chemical Profiling and Bioactivity of Otala tingitana Mucus: Antibacterial Activity, Antioxidant Capacity, and In Vivo Wound-Healing Effects
Source: Molecules. 2026 Apr 30;31(9):1499. doi: 10.3390/molecules31091499 (PMC13164944; doi:10.3390/molecules31091499)
Supplement: Supplementary file 1 [file molecules-31-01499-s001.zip]

Archive with 1 entries (1 files):
- molecules-4205795-supplementary.rar
